# Supplementary material for: Socioenvironmental determinants as indicators of plague risk in the central highlands of Madagascar: Experience of Ambositra and Tsiroanomandidy districts
Source: PLoS Negl Trop Dis. 2023 Sep 6;17(9):e0011538. doi: 10.1371/journal.pntd.0011538 (PMC10506711; doi:10.1371/journal.pntd.0011538)
Supplement: S1 Data — (XLSX) [file pntd.0011538.s002.xlsx]

## Sheet: Feuil1
District	Fokontany status	Household size (number)	Animal breeding	Dog/ cat ownership	Roof type	Wall type	At least one floor	Stock of farm product	Fenced house	Sisal hedge	Bushes < 10 meters	Rubbish/trash < 10 meters
Ambositra	Without case	2	yes	yes	Tile	Brick	yes	yes	yes	no	no	yes
Ambositra	Without case	6	yes	yes	Other	Cob	yes	yes	no	no	no	yes
Ambositra	Without case	7	yes	yes	Tile	Cob	yes	no	no	no	no	yes
Ambositra	Without case	6	yes	no	Thatch	Cob	no	no	no	yes	yes	yes
Ambositra	Without case	3	yes	no	Tile	Brick	yes	yes	no	no	yes	yes
Ambositra	Without case	6	yes	no	Tile	Brick	yes	yes	no	no	no	yes
Ambositra	Without case	5	yes	yes	Tile	Brick	yes	yes	no	no	no	yes
Ambositra	Without case	3	yes	yes	Sheet metal	Brick	yes	yes	yes	no	no	yes
Ambositra	Without case	4	yes	yes	Other	Brick	yes	yes	no	no	no	yes
Ambositra	Without case	3	yes	no	Thatch	Cob	yes	yes	no	no	no	yes
Ambositra	Without case	9	yes	no	Thatch	Brick	yes	yes	no	yes	no	yes
Ambositra	Without case	5	yes	no	Tile	Brick	yes	yes	no	no	no	yes
Ambositra	Without case	1	no	no	Tile	Brick	yes	yes	no	no	no	yes
Ambositra	Without case	7	yes	yes	Tile	Cob	yes	yes	no	no	yes	yes
Ambositra	Without case	5	yes	yes	Sheet metal	Brick	yes	yes	no	no	no	no
Ambositra	Without case	3	yes	no	Tile	Brick	yes	yes	no	no	no	yes
Ambositra	Without case	3	yes	yes	Tile	Cob	yes	yes	no	no	no	yes
Ambositra	Without case	5	no	no	Tile	Brick	yes	yes	no	no	no	yes
Ambositra	Without case	5	yes	yes	Tile	Brick	yes	yes	no	no	no	yes
Ambositra	Without case	6	yes	no	Tile	Brick	yes	yes	yes	no	no	yes
Ambositra	Without case	2	yes	no	Thatch	Cob	yes	yes	no	no	yes	yes
Ambositra	Without case	1	yes	no	Tile	Brick	no	yes	yes	no	no	yes
Ambositra	Without case	7	yes	no	Tile	Brick	yes	no	no	no	yes	yes
Ambositra	Without case	6	yes	yes	Tile	Cob	yes	yes	no	no	yes	yes
Ambositra	Without case	12	yes	yes	Thatch	Cob	yes	yes	no	no	no	yes
Ambositra	Without case	6	yes	no	Sheet metal	Brick	yes	yes	no	no	yes	yes
Ambositra	Without case	19	yes	yes	Tile	Cob	yes	yes	no	no	no	yes
Ambositra	Without case	5	yes	no	Sheet metal	Brick	yes	no	no	no	no	yes
Ambositra	Without case	6	yes	no	Sheet metal	Cob	yes	no	no	no	no	yes
Ambositra	Without case	6	no	no	Sheet metal	Brick	yes	no	no	no	no	yes
Ambositra	Without case	5	yes	no	Sheet metal	Cob	yes	no	no	no	no	yes
Ambositra	Without case	5	yes	no	Sheet metal	Brick	yes	yes	no	no	no	yes
Ambositra	Without case	5	yes	no	Tile	Brick	yes	yes	no	no	yes	yes
Ambositra	Without case	6	yes	yes	Sheet metal	Brick	yes	yes	no	no	no	yes
Ambositra	Without case	8	yes	no	Sheet metal	Brick	yes	yes	no	no	no	yes
Ambositra	Without case	4	yes	no	Sheet metal	Cob	yes	no	no	no	yes	yes
Ambositra	Without case	7	yes	no	Tile	Brick	yes	yes	no	no	no	yes
Ambositra	Without case	5	yes	no	Sheet metal	Brick	yes	yes	no	yes	no	yes
Ambositra	Without case	5	yes	yes	Sheet metal	Brick	yes	no	no	no	no	yes
Ambositra	Without case	5	yes	no	Sheet metal	Cob	yes	yes	no	no	no	yes
Ambositra	Without case	2	yes	yes	Sheet metal	Brick	yes	no	no	no	no	yes
Ambositra	Without case	7	yes	yes	Sheet metal	Brick	yes	yes	no	no	no	yes
Ambositra	Without case	7	yes	yes	Tile	Brick	yes	no	no	no	no	yes
Ambositra	Without case	6	yes	no	Sheet metal	Brick	yes	no	no	no	no	yes
Ambositra	Without case	3	yes	yes	Sheet metal	Cob	yes	yes	no	no	no	yes
Ambositra	Without case	8	yes	yes	Tile	Brick	yes	yes	yes	no	no	yes
Ambositra	Without case	4	yes	yes	Sheet metal	Brick	yes	yes	no	no	no	no
Ambositra	Without case	7	yes	no	Thatch	Cob	yes	no	no	no	yes	yes
Ambositra	Without case	6	yes	no	Tile	Brick	yes	yes	no	no	yes	yes
Ambositra	Without case	8	yes	yes	Thatch	Cob	yes	yes	yes	yes	yes	yes
Ambositra	Without case	7	yes	yes	Thatch	Cob	yes	yes	no	no	no	yes
Ambositra	Without case	7	yes	no	Thatch	Cob	yes	yes	no	yes	yes	yes
Ambositra	Without case	4	yes	yes	Tile	Brick	yes	yes	yes	no	no	yes
Ambositra	Without case	6	yes	yes	Tile	Brick	yes	yes	yes	no	no	yes
Ambositra	Without case	5	yes	yes	Tile	Brick	yes	yes	no	no	yes	yes
Ambositra	Without case	3	yes	no	Thatch	Cob	yes	yes	no	no	no	yes
Ambositra	Without case	3	yes	no	Thatch	Cob	yes	yes	no	no	no	yes
Ambositra	Without case	8	yes	yes	Tile	Brick	yes	yes	no	yes	no	yes
Ambositra	Without case	11	yes	no	Thatch	Cob	yes	yes	no	no	no	yes
Ambositra	Without case	4	yes	no	Thatch	Other	yes	yes	no	yes	yes	yes
Ambositra	Without case	5	yes	yes	Thatch	Cob	yes	yes	no	no	yes	yes
Ambositra	Without case	11	yes	no	Thatch	Cob	yes	yes	no	no	yes	yes
Ambositra	Without case	3	yes	yes	Thatch	Cob	yes	yes	yes	no	no	no
Ambositra	Without case	4	yes	yes	Tile	Cob	yes	yes	no	no	yes	yes
Ambositra	Without case	4	yes	no	Tile	Cob	yes	yes	yes	no	yes	yes
Ambositra	Without case	3	yes	no	Thatch	Cob	yes	yes	no	no	no	yes
Ambositra	Without case	5	yes	yes	Thatch	Brick	yes	yes	no	no	no	yes
Ambositra	Without case	4	yes	no	Tile	Brick	yes	yes	no	no	no	yes
Ambositra	With cases	2	no	yes	Sheet metal	Brick	yes	yes	no	no	no	no
Ambositra	With cases	3	no	no	Sheet metal	Brick	yes	no	no	no	no	yes
Ambositra	With cases	3	no	no	Sheet metal	Brick	yes	no	no	no	no	yes
Ambositra	With cases	8	yes	no	Tile	Brick	yes	yes	yes	no	yes	yes
Ambositra	With cases	6	yes	no	Tile	Brick	yes	yes	no	no	no	yes
Ambositra	With cases	8	yes	yes	Thatch	Cob	yes	yes	yes	no	yes	yes
Ambositra	With cases	5	yes	no	Thatch	Brick	yes	yes	no	no	no	yes
Ambositra	With cases	5	yes	yes	Tile	Brick	yes	yes	yes	no	no	yes
Ambositra	With cases	4	yes	yes	Thatch	Cob	yes	yes	no	no	no	yes
Ambositra	With cases	10	yes	no	Tile	Brick	yes	yes	no	no	yes	yes
Ambositra	With cases	2	yes	yes	Sheet metal	Cob	yes	yes	no	no	no	yes
Ambositra	With cases	2	yes	no	Sheet metal	Brick	yes	yes	no	no	no	yes
Ambositra	With cases	3	yes	yes	Thatch	Cob	yes	no	no	no	yes	yes
Ambositra	With cases	2	yes	yes	Thatch	Cob	yes	no	no	no	yes	yes
Ambositra	With cases	6	yes	no	Thatch	Brick	yes	yes	no	no	yes	yes
Ambositra	With cases	2	yes	no	Thatch	Brick	yes	yes	no	no	no	yes
Ambositra	With cases	4	yes	no	Thatch	Cob	yes	yes	no	no	no	no
Ambositra	With cases	8	yes	yes	Tile	Brick	yes	yes	no	no	no	no
Ambositra	With cases	2	no	no	Tile	Brick	yes	no	yes	no	no	yes
Ambositra	With cases	8	yes	no	Thatch	Brick	yes	yes	no	no	no	yes
Ambositra	With cases	2	yes	no	Tile	Brick	yes	yes	no	no	no	yes
Ambositra	With cases	5	yes	no	Tile	Brick	yes	yes	yes	no	no	yes
Ambositra	With cases	3	yes	no	Thatch	Brick	yes	yes	no	no	no	yes
Ambositra	With cases	4	yes	no	Tile	Brick	yes	yes	no	no	yes	yes
Ambositra	With cases	6	yes	yes	Thatch	Cob	yes	yes	no	no	yes	yes
Ambositra	With cases	3	no	no	Thatch	Cob	yes	yes	no	no	no	yes
Ambositra	With cases	4	yes	yes	Thatch	Cob	yes	yes	no	no	no	yes
Ambositra	With cases	3	yes	yes	Thatch	Brick	yes	no	no	yes	yes	yes
Ambositra	With cases	4	yes	no	Thatch	Cob	yes	no	no	no	no	yes
Ambositra	With cases	4	yes	yes	Thatch	Cob	yes	yes	no	no	no	yes
Ambositra	With cases	11	yes	yes	Thatch	Cob	yes	yes	no	no	no	no
Ambositra	With cases	7	yes	yes	Thatch	Cob	yes	yes	no	no	yes	yes
Ambositra	With cases	4	no	no	Tile	Brick	yes	yes	no	no	yes	yes
Ambositra	With cases	3	yes	no	Thatch	Cob	yes	yes	no	no	no	yes
Ambositra	With cases	4	yes	yes	Thatch	Cob	yes	yes	no	no	no	yes
Ambositra	With cases	3	yes	yes	Thatch	Brick	yes	yes	no	yes	no	yes
Ambositra	With cases	6	no	no	Thatch	Cob	yes	yes	no	no	yes	yes
Ambositra	With cases	2	yes	no	Tile	Brick	yes	yes	no	yes	no	yes
Ambositra	With cases	6	yes	no	Thatch	Cob	yes	yes	no	no	yes	yes
Ambositra	With cases	7	yes	no	Thatch	Cob	yes	yes	no	yes	yes	yes
Ambositra	With cases	1	no	no	Tile	Brick	yes	no	no	yes	no	yes
Ambositra	With cases	6	yes	no	Thatch	Cob	yes	yes	no	no	yes	yes
Ambositra	With cases	6	no	no	Thatch	Cob	yes	yes	no	no	yes	yes
Ambositra	With cases	1	no	yes	Thatch	Cob	yes	yes	yes	yes	yes	yes
Ambositra	Without case	5	yes	yes	Thatch	Brick	yes	yes	no	yes	yes	yes
Ambositra	Without case	5	yes	no	Thatch	Cob	yes	yes	no	yes	yes	yes
Ambositra	Without case	5	yes	yes	Tile	Brick	yes	yes	no	no	no	yes
Ambositra	Without case	10	yes	yes	Thatch	Brick	yes	yes	yes	no	no	yes
Ambositra	Without case	5	yes	yes	Thatch	Brick	yes	yes	yes	yes	yes	yes
Ambositra	Without case	5	yes	no	Thatch	Brick	yes	yes	no	no	no	yes
Ambositra	Without case	9	yes	yes	Tile	Brick	yes	yes	no	no	no	yes
Ambositra	Without case	9	yes	no	Thatch	Brick	yes	yes	no	no	no	yes
Ambositra	Without case	6	yes	yes	Tile	Brick	yes	yes	no	no	no	yes
Ambositra	Without case	4	yes	yes	Thatch	Cob	yes	yes	no	no	yes	yes
Ambositra	Without case	8	yes	yes	Thatch	Brick	no	yes	no	no	no	yes
Ambositra	Without case	4	yes	no	Thatch	Brick	yes	yes	no	no	yes	yes
Ambositra	Without case	4	yes	no	Tile	Brick	yes	yes	yes	no	no	yes
Ambositra	Without case	1	yes	no	Tile	Brick	no	yes	no	no	no	yes
Ambositra	Without case	6	yes	no	Thatch	Brick	yes	yes	no	no	no	yes
Ambositra	Without case	6	yes	no	Tile	Brick	yes	yes	no	yes	yes	yes
Ambositra	Without case	6	yes	yes	Tile	Brick	yes	yes	no	no	yes	yes
Ambositra	Without case	4	yes	no	Tile	Brick	yes	yes	no	no	yes	yes
Ambositra	Without case	2	yes	yes	Tile	Brick	no	no	yes	no	no	no
Ambositra	Without case	6	yes	no	Thatch	Brick	yes	yes	no	no	no	yes
Ambositra	Without case	4	yes	yes	Thatch	Brick	no	yes	no	no	no	yes
Ambositra	Without case	3	yes	yes	Tile	Brick	no	no	no	no	no	yes
Ambositra	Without case	2	no	no	Tile	Brick	yes	no	yes	no	no	yes
Ambositra	Without case	3	yes	no	Tile	Brick	yes	no	yes	no	no	yes
Ambositra	Without case	5	no	no	Thatch	Brick	yes	yes	no	no	yes	yes
Ambositra	Without case	6	yes	yes	Tile	Brick	yes	yes	yes	no	no	yes
Ambositra	Without case	4	no	no	Tile	Brick	yes	no	yes	no	no	yes
Ambositra	Without case	4	no	no	Thatch	Brick	yes	no	no	no	no	yes
Ambositra	Without case	4	yes	yes	Thatch	Brick	yes	yes	no	no	no	yes
Ambositra	Without case	3	no	no	Thatch	Brick	no	no	yes	no	no	yes
Ambositra	Without case	3	no	yes	Thatch	Cob	yes	no	no	no	no	yes
Ambositra	Without case	8	yes	no	Thatch	Cob	yes	yes	no	yes	yes	yes
Ambositra	Without case	8	yes	no	Thatch	Cob	yes	yes	no	yes	yes	yes
Ambositra	Without case	4	yes	yes	Thatch	Cob	yes	yes	no	no	yes	yes
Ambositra	Without case	7	yes	no	Tile	Brick	yes	yes	no	no	no	yes
Ambositra	Without case	4	yes	no	Tile	Cob	yes	no	yes	yes	no	yes
Ambositra	Without case	5	yes	yes	Tile	Brick	yes	yes	yes	no	no	yes
Ambositra	Without case	7	yes	no	Thatch	Cob	yes	yes	no	no	no	yes
Ambositra	Without case	6	yes	no	Thatch	Cob	yes	no	no	no	yes	yes
Ambositra	Without case	7	yes	yes	Tile	Cob	yes	yes	no	no	no	yes
Ambositra	Without case	5	yes	no	Thatch	Cob	yes	yes	no	no	no	yes
Ambositra	Without case	1	yes	yes	Sheet metal	Cob	yes	yes	no	yes	yes	yes
Ambositra	Without case	4	yes	no	Tile	Brick	yes	yes	no	no	no	no
Ambositra	Without case	6	yes	yes	Tile	Brick	yes	no	no	yes	yes	no
Ambositra	Without case	4	yes	no	Tile	Cob	yes	yes	no	no	no	yes
Ambositra	Without case	8	yes	yes	Sheet metal	Cob	yes	yes	no	yes	no	yes
Ambositra	Without case	3	yes	no	Tile	Brick	yes	yes	no	no	yes	yes
Ambositra	Without case	3	yes	no	Tile	Brick	yes	yes	no	no	no	yes
Ambositra	Without case	5	yes	yes	Tile	Brick	yes	yes	yes	no	no	yes
Ambositra	Without case	4	yes	no	Tile	Brick	yes	yes	no	no	no	yes
Ambositra	Without case	5	yes	no	Tile	Cob	yes	yes	no	no	no	yes
Ambositra	Without case	7	yes	no	Tile	Cob	yes	yes	no	no	no	yes
Ambositra	Without case	3	yes	yes	Tile	Brick	yes	yes	no	no	yes	yes
Ambositra	Without case	6	yes	yes	Tile	Brick	yes	yes	no	no	no	yes
Ambositra	Without case	15	yes	no	Tile	Brick	yes	yes	no	no	no	yes
Ambositra	Without case	11	yes	no	Tile	Brick	yes	yes	no	no	no	yes
Ambositra	Without case	5	yes	yes	Tile	Brick	yes	yes	no	no	no	yes
Ambositra	Without case	4	no	no	Tile	Brick	yes	no	no	no	no	yes
Ambositra	Without case	3	yes	yes	Tile	Brick	yes	yes	no	no	no	yes
Ambositra	Without case	5	yes	yes	Tile	Brick	yes	yes	yes	no	no	yes
Ambositra	Without case	7	yes	yes	Tile	Brick	yes	yes	no	no	yes	yes
Ambositra	Without case	11	yes	no	Tile	Brick	yes	yes	no	no	no	yes
Ambositra	Without case	6	yes	yes	Tile	Brick	yes	yes	no	no	no	yes
Ambositra	Without case	6	yes	yes	Tile	Brick	yes	yes	no	no	yes	yes
Ambositra	Without case	15	yes	yes	Tile	Brick	yes	yes	no	no	no	yes
Ambositra	Without case	10	yes	yes	Tile	Brick	yes	yes	no	no	no	yes
Ambositra	Without case	4	yes	yes	Tile	Brick	yes	yes	no	no	yes	no
Ambositra	Without case	3	no	yes	Tile	Brick	yes	no	yes	no	no	yes
Ambositra	Without case	3	yes	yes	Tile	Brick	yes	no	yes	no	no	yes
Ambositra	Without case	3	no	no	Tile	Brick	yes	no	yes	no	no	no
Ambositra	Without case	3	yes	yes	Tile	Brick	yes	yes	no	no	no	yes
Ambositra	Without case	2	yes	yes	Tile	Brick	yes	yes	no	no	no	yes
Ambositra	Without case	3	yes	yes	Tile	Brick	yes	yes	yes	no	no	yes
Ambositra	Without case	3	yes	yes	Tile	Brick	yes	yes	no	no	no	yes
Ambositra	With cases	3	yes	yes	Tile	Brick	yes	yes	no	no	no	yes
Ambositra	With cases	5	yes	no	Tile	Cob	yes	no	no	no	no	yes
Ambositra	With cases	6	yes	no	Tile	Cob	yes	no	no	no	no	yes
Ambositra	With cases	5	yes	no	Tile	Brick	yes	yes	no	yes	no	yes
Ambositra	With cases	6	no	no	Tile	Brick	yes	yes	yes	no	no	yes
Ambositra	With cases	8	no	no	Tile	Cob	yes	yes	no	no	no	yes
Ambositra	With cases	6	yes	no	Tile	Cob	yes	no	no	no	no	yes
Ambositra	With cases	4	yes	no	Thatch	Cob	yes	yes	yes	no	yes	yes
Ambositra	With cases	5	yes	no	Tile	Brick	yes	yes	no	no	yes	yes
Ambositra	With cases	4	yes	yes	Thatch	Cob	yes	yes	no	no	no	yes
Ambositra	With cases	3	no	no	Tile	Brick	yes	no	no	no	no	yes
Ambositra	With cases	5	yes	no	Tile	Cob	yes	yes	no	no	no	no
Ambositra	With cases	4	yes	no	Tile	Cob	yes	yes	no	no	yes	yes
Ambositra	With cases	5	yes	no	Tile	Brick	yes	no	no	no	no	yes
Ambositra	With cases	4	yes	yes	Thatch	Cob	yes	yes	no	no	no	yes
Ambositra	With cases	10	yes	no	Tile	Brick	yes	yes	no	yes	yes	no
Ambositra	With cases	4	yes	no	Tile	Other	yes	yes	no	no	yes	yes
Ambositra	With cases	5	yes	no	Tile	Other	yes	yes	no	no	no	yes
Ambositra	With cases	3	yes	yes	Tile	Cob	yes	yes	no	no	no	yes
Ambositra	With cases	5	yes	no	Other	Brick	yes	yes	no	no	no	yes
Ambositra	With cases	14	yes	no	Tile	Cob	yes	yes	no	no	no	yes
Ambositra	Without case	10	yes	no	Tile	Brick	yes	yes	no	no	no	no
Ambositra	Without case	5	yes	yes	Other	Cob	yes	yes	yes	no	yes	yes
Ambositra	Without case	5	no	no	Other	Wooden	no	no	no	no	yes	yes
Ambositra	Without case	6	no	no	Tile	Brick	yes	yes	no	no	no	no
Ambositra	Without case	6	yes	no	Tile	Brick	yes	yes	no	no	no	yes
Ambositra	Without case	10	yes	no	Tile	Brick	yes	yes	yes	no	no	yes
Ambositra	Without case	3	yes	no	Tile	Brick	yes	yes	yes	no	no	yes
Ambositra	Without case	5	yes	yes	Thatch	Cob	yes	yes	no	no	no	yes
Ambositra	Without case	8	yes	no	Tile	Brick	yes	yes	no	no	no	yes
Ambositra	Without case	5	yes	yes	Tile	Wooden	no	no	no	no	no	yes
Ambositra	Without case	7	yes	yes	Other	Cob	no	no	no	no	yes	yes
Ambositra	Without case	3	yes	no	Tile	Brick	yes	yes	yes	no	no	yes
Ambositra	Without case	5	yes	yes	Tile	Brick	yes	yes	no	no	yes	yes
Ambositra	Without case	13	yes	yes	Tile	Cob	yes	yes	no	no	no	yes
Ambositra	Without case	3	no	no	Other	Cob	no	yes	no	no	no	no
Ambositra	Without case	7	yes	no	Tile	Brick	yes	yes	no	no	yes	yes
Ambositra	Without case	6	yes	no	Other	Brick	no	yes	no	no	no	yes
Ambositra	Without case	4	yes	no	Thatch	Cob	yes	yes	no	no	no	yes
Ambositra	Without case	3	no	no	Tile	Cob	yes	yes	yes	no	no	yes
Ambositra	Without case	2	yes	yes	Thatch	Cob	yes	yes	yes	no	no	yes
Ambositra	Without case	5	yes	no	Thatch	Cob	yes	yes	yes	no	no	yes
Ambositra	Without case	8	yes	yes	Thatch	Brick	yes	yes	no	no	no	yes
Ambositra	Without case	3	yes	yes	Thatch	Cob	yes	yes	no	yes	yes	yes
Ambositra	Without case	3	no	no	Thatch	Cob	yes	no	no	no	no	yes
Ambositra	Without case	3	yes	yes	Tile	Brick	yes	yes	no	no	no	yes
Ambositra	Without case	6	yes	no	Tile	Cob	yes	no	no	yes	no	yes
Ambositra	Without case	5	yes	yes	Sheet metal	Cob	yes	yes	no	no	no	yes
Ambositra	Without case	9	yes	yes	Thatch	Brick	yes	yes	no	no	no	yes
Ambositra	Without case	3	yes	no	Tile	Brick	yes	yes	no	no	no	yes
Ambositra	Without case	2	yes	yes	Thatch	Cob	yes	yes	no	yes	no	yes
Ambositra	With cases	4	yes	yes	Sheet metal	Brick	yes	yes	no	no	no	yes
Ambositra	With cases	6	yes	yes	Tile	Brick	yes	yes	no	no	no	yes
Ambositra	Without case	4	yes	no	Tile	Brick	yes	no	no	no	no	yes
Ambositra	Without case	5	yes	yes	Thatch	Cob	yes	no	no	no	yes	yes
Ambositra	Without case	5	yes	no	Tile	Other	yes	yes	no	no	yes	yes
Ambositra	Without case	7	yes	no	Tile	Brick	yes	no	no	no	no	yes
Ambositra	Without case	8	yes	yes	Thatch	Cob	yes	yes	no	no	no	yes
Ambositra	Without case	4	yes	yes	Tile	Brick	yes	no	no	yes	yes	yes
Ambositra	Without case	6	yes	yes	Tile	Brick	yes	yes	no	no	no	yes
Ambositra	Without case	7	yes	yes	Tile	Brick	yes	yes	no	no	yes	yes
Ambositra	Without case	3	yes	no	Tile	Brick	yes	yes	no	no	no	yes
Ambositra	Without case	6	yes	no	Tile	Brick	yes	yes	no	no	no	yes
Ambositra	Without case	9	yes	yes	Tile	Cob	yes	yes	no	no	no	yes
Ambositra	Without case	5	yes	no	Thatch	Cob	yes	yes	no	no	no	yes
Ambositra	Without case	8	yes	no	Tile	Cob	yes	yes	no	no	no	yes
Ambositra	Without case	6	yes	yes	Tile	Cob	yes	yes	no	no	no	yes
Ambositra	With cases	3	yes	yes	Thatch	Cob	yes	no	no	no	no	no
Ambositra	With cases	3	yes	yes	Thatch	Cob	yes	yes	no	no	no	yes
Ambositra	With cases	3	yes	yes	Thatch	Brick	yes	yes	no	no	yes	yes
Ambositra	With cases	2	yes	yes	Thatch	Cob	yes	yes	no	no	no	yes
Ambositra	With cases	3	yes	no	Thatch	Cob	yes	no	no	no	yes	yes
Ambositra	With cases	3	yes	yes	Thatch	Cob	yes	yes	no	yes	yes	yes
Ambositra	Without case	6	yes	yes	Thatch	Cob	yes	yes	no	no	no	yes
Ambositra	Without case	4	yes	no	Tile	Brick	no	yes	no	no	no	yes
Ambositra	Without case	6	yes	no	Thatch	Cob	yes	yes	no	no	no	yes
Ambositra	Without case	6	yes	no	Other	Brick	yes	no	no	yes	yes	yes
Ambositra	Without case	3	yes	no	Tile	Cob	yes	yes	no	no	no	yes
Ambositra	Without case	4	yes	yes	Tile	Brick	yes	yes	no	no	yes	yes
Ambositra	Without case	5	yes	no	Tile	Brick	no	yes	yes	no	yes	yes
Ambositra	Without case	4	yes	no	Tile	Brick	no	yes	no	no	no	yes
Ambositra	Without case	8	yes	no	Sheet metal	Cob	yes	yes	yes	no	no	yes
Ambositra	Without case	11	yes	no	Thatch	Cob	yes	yes	no	no	yes	yes
Ambositra	With cases	4	yes	yes	Thatch	Cob	yes	yes	no	no	no	yes
Ambositra	With cases	3	yes	yes	Tile	Cob	yes	yes	no	no	yes	yes
Ambositra	With cases	6	yes	no	Tile	Other	yes	yes	no	no	no	yes
Ambositra	With cases	6	yes	no	Tile	Cob	yes	yes	no	no	no	yes
Ambositra	With cases	4	yes	no	Tile	Cob	yes	yes	no	no	yes	yes
Ambositra	With cases	2	yes	no	Tile	Cob	yes	yes	no	yes	yes	yes
Ambositra	With cases	6	yes	no	Tile	Cob	yes	yes	no	no	yes	yes
Tsi/didy	With cases	5	yes	no	Thatch	Cob	yes	yes	no	no	yes	yes
Tsi/didy	With cases	7	yes	yes	Tile	Brick	yes	yes	yes	yes	no	yes
Tsi/didy	With cases	3	yes	yes	Thatch	Cob	yes	yes	no	yes	yes	yes
Tsi/didy	With cases	4	yes	no	Thatch	Cob	yes	yes	no	no	no	yes
Tsi/didy	With cases	7	yes	no	Thatch	Cob	yes	yes	no	no	no	no
Tsi/didy	With cases	7	yes	yes	Thatch	Cob	yes	yes	no	no	yes	yes
Tsi/didy	With cases	6	no	no	Tile	Brick	no	no	no	no	no	yes
Tsi/didy	Without case	4	yes	yes	Tile	Brick	yes	yes	no	no	no	no
Tsi/didy	With cases	6	yes	no	Tile	Brick	yes	yes	no	no	yes	yes
Tsi/didy	With cases	9	yes	yes	Thatch	Cob	no	yes	no	no	no	no
Tsi/didy	With cases	9	yes	yes	Thatch	Brick	no	yes	yes	no	no	yes
Tsi/didy	With cases	4	yes	yes	Thatch	Cob	yes	yes	no	yes	no	no
Tsi/didy	With cases	7	yes	yes	Thatch	Brick	yes	yes	no	no	no	yes
Tsi/didy	With cases	5	yes	no	Tile	Brick	yes	yes	no	no	no	yes
Tsi/didy	With cases	9	no	no	Thatch	Brick	yes	no	no	no	yes	yes
Tsi/didy	With cases	12	yes	yes	Thatch	Cob	no	yes	no	no	yes	yes
Tsi/didy	With cases	2	yes	no	Thatch	Brick	yes	yes	no	no	no	yes
Tsi/didy	With cases	8	yes	no	Tile	Brick	yes	yes	no	no	no	yes
Tsi/didy	With cases	5	yes	no	Thatch	Cob	no	yes	no	no	no	yes
Tsi/didy	With cases	4	yes	yes	Tile	Cob	no	no	no	no	no	yes
Tsi/didy	With cases	8	no	no	Thatch	Cob	no	yes	no	no	no	no
Tsi/didy	With cases	8	yes	yes	Thatch	Cob	no	yes	no	no	no	yes
Tsi/didy	With cases	4	no	no	Thatch	Cob	no	yes	yes	no	no	yes
Tsi/didy	With cases	3	yes	no	Thatch	Cob	yes	yes	yes	no	no	yes
Tsi/didy	With cases	6	yes	yes	Thatch	Cob	yes	yes	yes	no	no	yes
Tsi/didy	With cases	6	yes	yes	Thatch	Cob	no	yes	no	no	no	yes
Tsi/didy	With cases	9	yes	no	Thatch	Cob	yes	yes	no	no	no	yes
Tsi/didy	With cases	4	yes	no	Thatch	Cob	yes	yes	no	no	no	yes
Tsi/didy	With cases	7	yes	no	Thatch	Brick	no	no	yes	no	no	yes
Tsi/didy	With cases	4	yes	yes	Thatch	Cob	no	yes	no	no	no	yes
Tsi/didy	With cases	6	yes	no	Tile	Brick	yes	yes	no	no	no	yes
Tsi/didy	With cases	1	yes	yes	Thatch	Cob	yes	yes	no	no	no	yes
Tsi/didy	Without case	5	yes	yes	Thatch	Brick	no	yes	no	no	yes	yes
Tsi/didy	With cases	5	yes	no	Tile	Brick	yes	yes	yes	no	no	yes
Tsi/didy	With cases	2	yes	no	Thatch	Cob	yes	yes	no	no	no	yes
Tsi/didy	With cases	5	yes	yes	Tile	Brick	no	no	no	no	no	yes
Tsi/didy	With cases	5	yes	no	Tile	Brick	yes	yes	no	yes	yes	yes
Tsi/didy	With cases	7	yes	yes	Tile	Brick	no	no	yes	no	no	yes
Tsi/didy	With cases	7	no	no	Tile	Brick	no	no	no	no	no	yes
Tsi/didy	With cases	3	no	yes	Tile	Brick	no	no	yes	no	no	yes
Tsi/didy	With cases	5	yes	no	Tile	Brick	yes	yes	yes	no	yes	yes
Tsi/didy	With cases	6	yes	yes	Thatch	Cob	yes	no	yes	no	no	yes
Tsi/didy	With cases	7	yes	yes	Thatch	Brick	no	yes	no	no	no	yes
Tsi/didy	With cases	5	yes	yes	Thatch	Cob	no	yes	no	no	no	yes
Tsi/didy	With cases	9	yes	yes	Thatch	Cob	no	no	no	no	no	yes
Tsi/didy	With cases	6	yes	yes	Thatch	Brick	yes	yes	no	no	no	yes
Tsi/didy	With cases	7	yes	yes	Thatch	Brick	yes	yes	no	no	no	yes
Tsi/didy	With cases	7	yes	no	Thatch	Cob	yes	yes	yes	no	no	yes
Tsi/didy	With cases	10	yes	no	Thatch	Cob	no	no	no	no	no	yes
Tsi/didy	With cases	5	yes	yes	Sheet metal	Brick	yes	yes	no	no	no	yes
Tsi/didy	With cases	6	yes	yes	Thatch	Cob	no	yes	no	no	no	yes
Tsi/didy	With cases	4	yes	no	Thatch	Cob	no	no	no	no	yes	yes
Tsi/didy	With cases	4	no	no	Tile	Brick	yes	yes	no	no	no	yes
Tsi/didy	Without case	5	no	no	Thatch	Cob	yes	yes	no	no	yes	yes
Tsi/didy	With cases	5	yes	yes	Thatch	Cob	no	yes	no	no	no	yes
Tsi/didy	With cases	5	yes	no	Thatch	Wooden	yes	yes	no	no	yes	yes
Tsi/didy	Without case	7	yes	no	Thatch	Cob	no	yes	no	no	no	yes
Tsi/didy	With cases	4	yes	yes	Thatch	Cob	no	yes	no	no	no	yes
Tsi/didy	With cases	4	yes	no	Thatch	Brick	no	yes	no	no	no	yes
Tsi/didy	With cases	2	yes	no	Thatch	Brick	no	yes	yes	no	no	yes
Tsi/didy	With cases	5	yes	no	Thatch	Cob	yes	yes	no	yes	yes	yes
Tsi/didy	With cases	1	yes	yes	Thatch	Cob	yes	yes	no	no	no	no
Tsi/didy	Without case	4	yes	no	Thatch	Cob	yes	yes	no	yes	yes	yes
Tsi/didy	Without case	5	no	no	Thatch	Brick	yes	yes	no	no	yes	yes
Tsi/didy	With cases	3	yes	no	Thatch	Brick	yes	yes	no	no	no	yes
Tsi/didy	With cases	7	yes	no	Thatch	Brick	yes	yes	no	no	yes	yes
Tsi/didy	Without case	3	yes	no	Thatch	Cob	yes	yes	no	no	yes	yes
Tsi/didy	With cases	4	no	yes	Thatch	Cob	no	no	no	no	no	no
Tsi/didy	With cases	3	no	yes	Thatch	Brick	yes	yes	no	no	no	yes
Tsi/didy	With cases	8	yes	no	Thatch	Cob	yes	yes	no	no	yes	yes
Tsi/didy	With cases	8	yes	yes	Thatch	Cob	yes	yes	no	no	no	yes
Tsi/didy	With cases	3	yes	no	Tile	Brick	no	yes	yes	no	no	yes
Tsi/didy	With cases	3	no	no	Thatch	Cob	no	no	no	no	yes	yes
Tsi/didy	With cases	3	yes	no	Thatch	Cob	yes	no	no	no	no	yes
Tsi/didy	With cases	10	yes	yes	Thatch	Cob	yes	yes	no	no	no	yes
Tsi/didy	Without case	5	yes	no	Thatch	Cob	no	yes	no	no	yes	no
Tsi/didy	With cases	2	yes	no	Thatch	Cob	yes	yes	no	no	no	yes
Tsi/didy	With cases	3	yes	no	Thatch	Cob	yes	yes	no	no	yes	yes
Tsi/didy	With cases	12	no	no	Tile	Brick	yes	yes	no	no	no	yes
Tsi/didy	Without case	6	yes	yes	Thatch	Cob	no	yes	no	no	no	no
Tsi/didy	With cases	12	yes	yes	Tile	Brick	no	yes	no	no	no	yes
Tsi/didy	Without case	5	yes	yes	Thatch	Cob	no	yes	no	no	no	yes
Tsi/didy	With cases	3	no	no	Tile	Brick	yes	no	no	no	no	yes
Tsi/didy	With cases	3	yes	no	Tile	Brick	yes	yes	no	yes	yes	yes
Tsi/didy	With cases	4	yes	no	Thatch	Cob	yes	yes	yes	no	no	yes
Tsi/didy	With cases	3	yes	no	Thatch	Brick	yes	yes	no	no	yes	yes
Tsi/didy	With cases	2	yes	no	Tile	Brick	no	no	no	no	no	yes
Tsi/didy	With cases	5	yes	yes	Thatch	Cob	yes	yes	no	yes	yes	yes
Tsi/didy	With cases	5	yes	no	Thatch	Brick	yes	yes	yes	no	no	yes
Tsi/didy	With cases	7	yes	no	Thatch	Brick	yes	yes	no	no	yes	yes
Tsi/didy	With cases	2	yes	no	Tile	Brick	yes	yes	no	no	no	yes
Tsi/didy	With cases	5	no	no	Thatch	Cob	no	yes	no	no	no	yes
Tsi/didy	With cases	8	yes	no	Tile	Brick	yes	yes	no	no	no	yes
Tsi/didy	With cases	9	yes	no	Tile	Brick	no	no	no	no	no	yes
Tsi/didy	With cases	6	yes	no	Thatch	Cob	yes	yes	yes	no	no	yes
Tsi/didy	Without case	8	yes	no	Thatch	Cob	yes	yes	no	no	no	yes
Tsi/didy	With cases	6	yes	yes	Thatch	Cob	yes	no	no	no	no	yes
Tsi/didy	With cases	3	yes	no	Tile	Brick	yes	yes	no	no	no	no
Tsi/didy	Without case	5	yes	no	Thatch	Cob	yes	yes	no	no	no	yes
Tsi/didy	With cases	4	no	no	Thatch	Cob	yes	yes	no	no	no	yes
Tsi/didy	With cases	4	yes	no	Thatch	Brick	yes	yes	no	no	no	yes
Tsi/didy	With cases	3	yes	yes	Thatch	Brick	yes	yes	no	no	no	yes
Tsi/didy	With cases	2	no	no	Tile	Brick	yes	no	no	no	no	yes
Tsi/didy	With cases	3	no	yes	Tile	Brick	no	yes	yes	no	no	yes
Tsi/didy	Without case	4	yes	no	Thatch	Cob	no	no	no	no	no	yes
Tsi/didy	With cases	5	yes	no	Thatch	Brick	yes	no	no	no	no	yes
Tsi/didy	With cases	7	yes	yes	Tile	Brick	yes	yes	no	no	no	no
Tsi/didy	With cases	3	no	no	Thatch	Brick	yes	yes	no	no	no	yes
Tsi/didy	With cases	6	yes	no	Thatch	Cob	no	yes	no	no	no	yes
Tsi/didy	With cases	3	yes	yes	Thatch	Brick	yes	yes	no	no	no	yes
Tsi/didy	With cases	5	yes	yes	Tile	Cob	yes	yes	no	no	no	yes
Tsi/didy	Without case	4	yes	no	Tile	Brick	yes	yes	no	no	yes	yes
Tsi/didy	With cases	5	yes	no	Tile	Brick	no	yes	no	no	yes	yes
Tsi/didy	With cases	5	yes	no	Thatch	Cob	no	yes	no	no	no	yes
Tsi/didy	With cases	6	yes	no	Tile	Brick	yes	yes	no	no	no	yes
Tsi/didy	With cases	8	yes	no	Thatch	Brick	yes	no	yes	no	no	yes
Tsi/didy	With cases	7	yes	yes	Tile	Other	no	no	no	no	no	yes
Tsi/didy	With cases	5	yes	yes	Thatch	Cob	yes	yes	no	no	no	yes
Tsi/didy	Without case	9	yes	no	Thatch	Brick	yes	yes	yes	no	no	no
Tsi/didy	With cases	2	yes	no	Thatch	Brick	no	yes	no	no	no	yes
Tsi/didy	With cases	8	no	no	Thatch	Cob	yes	no	no	no	no	yes
Tsi/didy	With cases	9	yes	no	Thatch	Cob	yes	yes	no	no	no	no
Tsi/didy	With cases	5	no	no	Tile	Cob	no	no	no	no	no	yes
Tsi/didy	With cases	4	yes	no	Thatch	Other	yes	yes	no	no	no	yes
Tsi/didy	Without case	3	no	no	Thatch	Cob	no	yes	yes	no	no	no
Tsi/didy	With cases	6	yes	no	Tile	Brick	yes	yes	no	no	no	yes
Tsi/didy	With cases	8	yes	no	Tile	Brick	yes	yes	no	no	yes	yes
Tsi/didy	With cases	7	yes	no	Thatch	Cob	yes	yes	no	no	no	yes
Tsi/didy	With cases	7	yes	no	Thatch	Cob	yes	yes	no	no	no	yes
Tsi/didy	With cases	3	yes	no	Tile	Cob	no	no	yes	no	yes	yes
Tsi/didy	Without case	4	yes	no	Thatch	Cob	no	yes	no	no	no	no
Tsi/didy	With cases	4	yes	no	Thatch	Brick	yes	yes	no	no	no	yes
Tsi/didy	With cases	4	yes	no	Thatch	Cob	yes	yes	yes	no	no	yes
Tsi/didy	With cases	3	yes	no	Thatch	Cob	no	yes	no	no	no	yes
Tsi/didy	With cases	6	yes	no	Tile	Brick	yes	yes	yes	no	no	yes
Tsi/didy	With cases	10	no	no	Thatch	Cob	yes	no	no	no	no	yes
Tsi/didy	With cases	5	yes	no	Thatch	Cob	yes	yes	no	no	no	yes
Tsi/didy	With cases	5	yes	yes	Thatch	Cob	yes	yes	no	yes	yes	yes
Tsi/didy	Without case	5	yes	yes	Tile	Brick	yes	yes	yes	no	no	no
Tsi/didy	With cases	6	no	no	Thatch	Cob	no	no	no	no	no	yes
Tsi/didy	With cases	13	yes	yes	Thatch	Brick	yes	yes	no	no	no	yes
Tsi/didy	With cases	3	yes	no	Thatch	Cob	yes	no	yes	yes	yes	yes
Tsi/didy	With cases	6	yes	no	Thatch	Cob	yes	yes	no	no	no	yes
Tsi/didy	With cases	7	yes	no	Tile	Cob	no	yes	no	no	no	yes
Tsi/didy	With cases	7	yes	no	Thatch	Cob	no	yes	no	no	no	yes
Tsi/didy	Without case	7	yes	yes	Thatch	Cob	no	yes	no	no	no	no
Tsi/didy	With cases	2	yes	yes	Sheet metal	Brick	yes	yes	yes	no	no	yes
Tsi/didy	With cases	3	yes	no	Tile	Other	no	yes	yes	no	yes	yes
Tsi/didy	With cases	3	yes	no	Thatch	Cob	no	yes	no	no	no	yes
Tsi/didy	With cases	3	yes	no	Tile	Brick	yes	yes	no	no	no	yes
Tsi/didy	With cases	6	yes	no	Thatch	Cob	no	no	no	no	no	yes
Tsi/didy	With cases	8	yes	no	Thatch	Cob	yes	yes	no	no	no	yes
Tsi/didy	With cases	3	yes	yes	Thatch	Cob	yes	yes	no	no	no	yes
Tsi/didy	Without case	1	no	no	Thatch	Cob	no	yes	yes	no	no	yes
Tsi/didy	Without case	5	yes	no	Thatch	Cob	yes	yes	no	no	yes	no
Tsi/didy	With cases	5	yes	no	Thatch	Brick	yes	no	no	no	no	yes
Tsi/didy	With cases	5	yes	no	Thatch	Cob	no	yes	no	no	no	yes
Tsi/didy	With cases	2	yes	yes	Tile	Cob	yes	no	no	no	yes	yes
Tsi/didy	With cases	3	no	no	Thatch	Cob	yes	no	no	no	no	no
Tsi/didy	With cases	8	yes	yes	Tile	Brick	yes	yes	no	no	no	yes
Tsi/didy	With cases	5	yes	no	Thatch	Cob	yes	yes	no	no	no	yes
Tsi/didy	With cases	5	yes	no	Thatch	Cob	no	yes	no	no	yes	yes
Tsi/didy	With cases	1	yes	yes	Tile	Other	no	no	no	no	yes	yes
Tsi/didy	With cases	2	yes	yes	Thatch	Cob	yes	yes	no	no	no	yes
Tsi/didy	With cases	4	yes	yes	Thatch	Cob	yes	yes	no	no	no	yes
Tsi/didy	Without case	6	yes	yes	Thatch	Cob	no	yes	no	no	yes	no
Tsi/didy	With cases	3	yes	no	Thatch	Brick	yes	yes	no	no	no	yes
Tsi/didy	With cases	9	yes	no	Thatch	Cob	no	yes	no	no	no	no
Tsi/didy	With cases	9	yes	no	Thatch	Cob	yes	yes	no	no	no	yes
Tsi/didy	Without case	3	yes	no	Thatch	Cob	yes	yes	no	no	no	yes
Tsi/didy	With cases	5	yes	yes	Thatch	Cob	no	yes	no	no	no	no
Tsi/didy	With cases	6	yes	no	Thatch	Cob	no	yes	no	no	no	yes
Tsi/didy	With cases	3	yes	yes	Thatch	Cob	yes	no	no	no	yes	yes
Tsi/didy	With cases	8	yes	no	Thatch	Cob	no	yes	yes	yes	no	yes
Tsi/didy	With cases	8	yes	yes	Thatch	Cob	no	yes	no	no	yes	yes
Tsi/didy	With cases	4	no	yes	Thatch	Cob	no	yes	no	no	no	yes
Tsi/didy	With cases	8	yes	yes	Thatch	Cob	no	yes	no	no	yes	yes
Tsi/didy	With cases	4	yes	no	Thatch	Cob	no	yes	no	no	no	yes
Tsi/didy	With cases	4	yes	no	Thatch	Cob	yes	yes	no	no	no	no
Tsi/didy	Without case	3	yes	no	Thatch	Cob	no	yes	no	no	yes	yes
Tsi/didy	With cases	9	yes	no	Thatch	Cob	yes	yes	no	no	no	yes
Tsi/didy	With cases	4	yes	no	Thatch	Brick	yes	yes	no	no	no	yes
Tsi/didy	With cases	8	yes	yes	Thatch	Cob	no	yes	no	no	no	yes
Tsi/didy	With cases	6	yes	yes	Tile	Brick	yes	yes	yes	no	no	yes
Tsi/didy	With cases	1	no	yes	Tile	Brick	yes	yes	no	no	yes	yes
Tsi/didy	Without case	3	yes	no	Thatch	Cob	no	yes	no	no	yes	yes
Tsi/didy	With cases	5	yes	no	Thatch	Cob	no	yes	no	no	no	yes
Tsi/didy	With cases	7	yes	no	Tile	Brick	yes	yes	no	no	no	yes
Tsi/didy	With cases	7	yes	no	Thatch	Cob	no	no	no	no	no	yes
Tsi/didy	With cases	7	yes	no	Thatch	Cob	yes	yes	no	no	no	yes
Tsi/didy	With cases	5	yes	no	Thatch	Cob	no	yes	no	no	no	yes
Tsi/didy	With cases	7	yes	yes	Thatch	Cob	no	yes	no	no	yes	yes
Tsi/didy	With cases	2	yes	no	Thatch	Brick	yes	yes	no	no	no	yes
Tsi/didy	With cases	3	yes	no	Thatch	Cob	no	yes	no	no	no	yes
Tsi/didy	With cases	7	yes	no	Thatch	Brick	no	yes	yes	no	no	no
Tsi/didy	With cases	5	yes	yes	Thatch	Cob	no	no	no	no	no	yes
Tsi/didy	With cases	5	yes	yes	Thatch	Cob	yes	yes	yes	no	no	yes
Tsi/didy	With cases	4	yes	yes	Tile	Wooden	no	yes	yes	no	no	yes
Tsi/didy	With cases	12	yes	yes	Thatch	Brick	yes	yes	yes	no	no	yes
Tsi/didy	Without case	6	yes	yes	Thatch	Cob	no	yes	no	no	no	yes
Tsi/didy	With cases	11	yes	no	Thatch	Cob	yes	yes	no	no	no	yes
Tsi/didy	With cases	2	yes	no	Thatch	Brick	yes	yes	no	no	no	yes
Tsi/didy	With cases	6	yes	yes	Thatch	Cob	no	yes	no	no	no	yes
Tsi/didy	Without case	7	no	no	Thatch	Cob	no	yes	no	no	no	yes
Tsi/didy	With cases	3	yes	no	Thatch	Cob	no	yes	no	no	no	no
Tsi/didy	With cases	6	yes	no	Thatch	Brick	no	yes	yes	no	no	yes
Tsi/didy	With cases	5	yes	no	Thatch	Cob	no	yes	no	no	no	no
Tsi/didy	With cases	4	yes	no	Thatch	Cob	yes	yes	no	no	no	yes
Tsi/didy	With cases	6	yes	yes	Tile	Brick	no	yes	yes	no	no	yes
Tsi/didy	With cases	6	yes	no	Thatch	Brick	yes	yes	no	no	no	no
Tsi/didy	With cases	3	no	no	Thatch	Cob	no	yes	no	no	no	yes
Tsi/didy	With cases	4	yes	no	Thatch	Cob	no	yes	no	no	no	yes
Tsi/didy	Without case	6	yes	no	Thatch	Brick	no	yes	no	no	no	yes
Tsi/didy	With cases	5	yes	no	Thatch	Brick	yes	yes	no	no	yes	yes
Tsi/didy	With cases	5	yes	no	Thatch	Brick	no	yes	no	no	no	yes
Tsi/didy	With cases	5	yes	yes	Tile	Brick	no	yes	yes	no	no	yes
Tsi/didy	With cases	7	yes	yes	Tile	Brick	yes	yes	no	no	no	yes
Tsi/didy	With cases	1	no	no	Thatch	Cob	yes	no	no	no	no	yes
Tsi/didy	With cases	7	yes	no	Thatch	Cob	no	yes	no	no	no	yes
Tsi/didy	With cases	3	yes	no	Thatch	Cob	yes	yes	no	no	no	yes
Tsi/didy	With cases	2	yes	no	Tile	Brick	no	yes	yes	no	no	yes
Tsi/didy	With cases	6	yes	no	Thatch	Brick	yes	yes	no	no	no	yes
Tsi/didy	With cases	10	yes	no	Thatch	Cob	yes	yes	no	no	no	yes
Tsi/didy	With cases	5	yes	no	Thatch	Cob	yes	yes	no	no	no	yes
Tsi/didy	With cases	2	yes	no	Thatch	Cob	yes	yes	no	no	no	yes
Tsi/didy	With cases	10	yes	no	Thatch	Cob	no	no	no	no	no	yes
Tsi/didy	With cases	6	no	no	Tile	Brick	no	no	no	no	no	no
